# Supplementary material for: High performance of point-of-care rapid tests for advanced HIV disease diagnosis by lay providers in Malawi: Results from a prospective diagnostic accuracy study supporting decentralized advanced HIV disease screening
Source: PLoS One. 2026 Jun 18;21(6):e0340955. doi: 10.1371/journal.pone.0340955 (PMC13278447; doi:10.1371/journal.pone.0340955)
Supplement: S1 Data — Contains VISITECT® CD4 LFA results, PIMA® CD4 reference values, and CrAg and LAM test results performed by HIV diagnostic assistants and nurses. (XLSX) [file pone.0340955.s006.xlsx]

## Sheet: Visitect_final
consent	Visitect_CD4_HDA	crag_HDA	lam_HDA	Pima_cd4_Nurse	visitect_cd4_Lab	crag_Nurse	lam_Nurse
Yes	>200	2	2	333	>200	2	2
Yes	<200	0	0	570	>200	2	0
Yes	<200	2	0	216	<200	2	0
Yes	<200	0	0	87	<200	0	0
Yes	<200	0	0	120	<200	0	0
Yes	<200	0	0	327	<200	2	0
Yes	<200	0	0	59	<200	0	0
Yes	>200	2	2	597	>200	0	2
Yes	<200	0	0	172	<200	0	0
Yes	>200	2	2	592	>200	2	2
Yes	>200	2	2	432	>200	2	2
Yes	>200	2	2	493	>200	0	0
Yes	>200	2	2	728	>200	2	2
Yes	>200	2	2	811	>200	2	2
Yes	>200	2	2	213	>200	2	2
Yes	<200	0	0	157	<200	0	0
Yes	<200	0	0	142	<200	0	0
Yes	>200	2	2	372	>200	2	2
Yes	<200	0	0	35	<200	0	0
Yes	<200	0	0	328	>200	2	2
Yes	<200	0	0	152	<200	0	0
Yes	<200	0	0	34	<200	0	0
Yes	<200	0	0	80	<200	0	0
Yes	>200	2	2	258	>200	2	2
Yes	>200	2	2	773	>200	2	2
Yes	>200	2	2	333	>200	2	2
Yes	>200	2	2	432	>200	2	2
Yes	>200	2	2	410	>200	2	2
Yes	>200	2	2	402	>200	2	2
Yes	>200	2	2	628	>200	2	2
Yes	>200	2	2	336	>200	2	2
Yes	<200	0	0	176	<200	0	0
Yes	>200	2	2	283	>200	2	2
Yes	>200	2	2	30	>200	0	0
Yes	>200	2	2	298	>200	2	2
Yes	>200	2	2	389	>200	2	2
Yes	>200	2	2	245	<200	2	2
Yes	>200	2	2	331	<200	0	0
Yes	<200	0	0	145	>200	0	0
Yes	>200	2	2	682	>200	2	2
Yes	>200	2	2	490	<200	2	2
Yes	<200	0	0	12	>200	0	0
Yes	>200	2	2	987	>200	2	2
Yes	>200	2	2	344	<200	2	2
Yes	>200	2	2	592	>200	2	2
Yes	>200	2	2	372	>200	2	2
Yes	>200	2	2	703	>200	2	2
Yes	<200	0	0	96	<200	0	0
Yes	>200	2	2	413	>200	2	2
Yes	>200	2	2	301	>200	2	2
Yes	>200	2	2	314	>200	2	2
Yes	<200	0	0	155	<200	0	0
Yes	<200	0	0	138	<200	0	0
Yes	<200	0	0	159	<200	0	0
Yes	>200	2	2	820	>200	2	2
Yes	>200	2	2	407	<200	2	2
Yes	<200	0	0	137	<200	0	0
Yes	<200	0	0	6	>200	1	0
Yes	<200	0	0	45	<200	2	1
Yes	>200	2	2	352	>200	2	2
Yes	>200	2	2	466	>200	2	2
Yes	<200	0	0	163	<200	0	0
Yes	>200	2	2	495	>200	2	2
Yes	>200	2	2	233	>200	2	2
Yes	>200	2	2	623	<200	2	2
Yes	<200	0	0	16	>200	0	0
Yes	>200	2	2	238	<200	2	2
Yes	<200	0	0	146	>200	0	0
Yes	>200	2	2	703	<200	2	2
Yes	<200	0	0	222	>200	2	2
Yes	>200	2	2	344	<200	2	2
Yes	<200	0	0	46	>200	0	0
Yes	>200	2	2	394	>200	2	2
Yes	>200	2	2	356	>200	2	2
Yes	>200	2	2	431	>200	2	2
Yes	<200	0	0	196	<200	0	0
Yes	<200	1	0	167	<200	1	0
Yes	>200	2	2	268	<200	2	2
Yes	>200	2	2	1121	>200	2	2
Yes	>200	2	2	411	>200	2	2
Yes	>200	2	2	1193	>200	2	2
Yes	>200	2	2	396	>200	2	2
Yes	>200	2	2	395	>200	2	2
Yes	>200	2	2	296	>200	2	2
Yes	>200	2	2	881	>200	2	2
Yes	>200	2	2	622	>200	2	2
Yes	>200	2	2	599	>200	2	2
Yes	<200	0	0	115	<200	0	2
Yes	>200	2	2	517	<200	2	2
Yes	>200	2	2	391	<200	2	2
Yes	>200	2	2	379	<200	2	2
Yes	>200	2	2	347	<200	2	2
Yes	>200	2	2	330	<200	2	2
Yes	>200	2	2	278	<200	2	2
Yes	<200	0	0	6	<200	0	0
Yes	<200	0	1	32	<200	0	1
Yes	>200	2	2	442	>200	2	2
Yes	>200	2	2	489	>200	2	2
Yes	>200	2	2	693	>200	2	2
Yes	<200	0	0	76	<200	1	2
Yes	>200	2	2	254	<200	2	2
Yes	<200	0	0	69	>200	0	0
Yes	<200	0	0	190	>200	0	0
Yes	>200	2	2	649	>200	2	2
Yes	<200	0	0	124	>200	0	0
Yes	<200	0	0	153	<200	0	0
Yes	>200	2	2	252	<200	2	2
Yes	>200	2	2	594	>200	2	2
Yes	<200	0	0	3	<200	2	0
Yes	<200	0	0	174	<200	0	0
Yes	<200	0	0	170	>200	0	0
Yes	<200	0	0	67	<200	0	0
Yes	<200	0	0	39	<200	0	0
Yes	>200	2	2	608	>200	2	2
Yes	<200	0	1	9	<200	0	1
Yes	>200	2	2	558	>200	2	2
Yes	>200	2	2	248	>200	2	2
Yes	<200	0	0	135	<200	0	0
Yes	<200	0	0	160	<200	0	0
Yes	>200	2	2	316	<200	2	2
Yes	<200	0	0	35	<200	0	0
Yes	<200	0	0	130	>200	0	0
Yes	<200	0	0	30	<200	0	0
Yes	>200	2	2	512	<200	2	2
Yes	<200	0	0	293		2	2
Yes	<200	0	0	11	<200	0	0
Yes	>200	2	2	495	<200	2	2
Yes	<200	0	0	47	<200	0	0
Yes	<200	0	0	67	<200	0	0
Yes	>200	0	0	159	<200	0	0
Yes	>200	2	2	213	<200	2	2
Yes	<200	0	0	62	<200	0	0
Yes	>200	2	2	904	<200	2	2
Yes	>200	2	2	579	>200	2	2
Yes	<200	0	0	38	<200	0	0
Yes	<200	0	0	37	<200	0	0
Yes	>200	2	2	219	>200	2	2
Yes	>200	2	2	540	>200	2	2
Yes	>200	2	2	592	>200	2	2
Yes	>200	2	2	343	<200	2	2
Yes	>200	2	2	232	>200	2	2
Yes	>200	2	2	475	>200	2	2
Yes	<200	0	0	141	<200	0	0
Yes	>200	2	2	445	>200	2	2
Yes	<200	0	0	56	<200	0	0
Yes	<200	0	0	176	>200	0	0
Yes	>200	2	2	270	>200	2	2
Yes	>200	2	2	608	>200	2	2
Yes	>200	2	2	438	>200	2	2
Yes	<200	0	0	199	<200	0	0
Yes	<200	0	0	103	<200	0	0
Yes	<200	0	0	176	>200	0	2
Yes	>200	2	2	632	>200	2	2
Yes	>200	2	2	219	<200	2	2
Yes	<200	0	0	157	>200	0	0
Yes	>200	2	2	615	>200	2	2
Yes	>200	2	2	275	>200	2	2
Yes	>200	2	2	1097	>200	2	2
Yes	>200	2	2	392	<200	2	2
Yes	<200	0	0	160	<200	0	0
Yes	>200	2	2	278	<200	2	2
Yes	>200	2	2	493	>200	2	2
Yes	>200	2	2	414	>200	2	2
Yes	>200	2	2	597	>200	2	2
Yes	>200	2	2	222	>200	2	2
Yes	>200	2	2	764	>200	2	2
Yes	<200	0	0	162	>200	0	0
Yes	>200	2	2	257	>200	2	2
Yes	>200	2	2	246	>200	2	2
Yes	>200	2	2	501	>200	2	2
Yes	<200	0	0	5	<200	0	0
Yes	<200	0	1	3	<200	0	1
Yes	>200	2	2	270	>200	2	2
Yes	<200	0	0	56	<200	0	0
Yes	>200	2	2	423	>200	2	2
Yes	>200	2	2	285	>200	2	2
Yes	>200	2	2	493	>200	2	2
Yes	<200	0	0	367	>200	0	1
Yes	>200	2	2	1465	>200	2	2
Yes	>200	2	2	504	<200	2	2
Yes	>200	2	2	233	>200	0	0
Yes	<200	0	0	48	<200	0	0
Yes	>200	2	2	230	<200	2	2
Yes	>200	2	2	659	>200	2	2
Yes	>200	2	2	438	>200	2	2
Yes	>200	2	2	243	>200	2	2
Yes	>200	2	2	347	>200	2	2
Yes	<200	0	0	85	<200	0	0
Yes	>200	2	2	241	>200	2	2
Yes	<200	0	0	111	>200	0	0
Yes	<200	0	2	60	<200	0	1
Yes	<200	0	0	165	<200	0	0
Yes	<200	0	0	6	<200	0	0
Yes	<200	0	1	49	>200	0	1
Yes	<200	0	0	57	<200	0	0
Yes	>200	2	2	949	>200	2	2
Yes	>200	2	2	1112	>200	2	2
Yes	<200	0	0	97	<200	0	0
Yes	>200	2	2	452	>200	2	2
Yes	>200	2	2	315	>200	2	2
Yes	>200	2	2	520	>200	2	2
Yes	>200	2	2	388	<200	2	2
Yes	<200	1	1	18	<200	1	1
Yes	>200	2	2	387	>200	2	2
Yes	<200	0	0	78	<200	0	0
Yes	>200	2	2	326	>200	2	2
Yes	<200	0	0	150	<200	0	0
Yes	<200	0	0	42	<200	0	0
Yes	<200	0	0	67	<200	0	0
Yes	>200	2	2	387	>200	2	2
Yes	<200	0	0	57	<200	0	0
Yes	>200	2	2	150	>200	0	0
Yes	>200	2	2	1072	>200	2	2
Yes	<200	0	0	39	<200	0	0
Yes	<200	0	0	153	<200	0	0
Yes	>200	2	2	862	<200	2	2
Yes	>200	2	2	193	<200	0	0
Yes	>200	2	2	829	>200	2	2
Yes	<200	0	0	55	<200	0	0
Yes	>200	2	2	567	>200	2	2
Yes	>200	2	2	474	<200	2	2
Yes	>200	2	2	354	<200	2	2
Yes	<200	0	0	110	<200	0	0
Yes	<200	0	0	75	>200	0	0
Yes	<200	0	0	52	<200	0	0
Yes	>200	2	2	368	>200	2	2
Yes	>200	2	2	667	>200	2	2
Yes	<200	0	0	86	<200	0	0
Yes	>200	2	2	252	>200	2	2
Yes	<200	0	0	139	<200	0	0
Yes	<200	0	0	195	<200	0	0
Yes	<200	0	0	93	<200	0	0
Yes	>200	2	2	738	>200	2	2
Yes	<200	0	0	75	<200	0	1
Yes	>200	2	2	616	>200	2	2
Yes	>200	2	2	380	<200	2	2
Yes	>200	2	2	192	<200	0	0
Yes	>200	2	2	766	>200	2	2
Yes	<200	0	0	40	<200	0	0
Yes	<200	0	0	145	<200	0	0
Yes	>200	2	2	324	<200	2	2
Yes	<200	0	0	39	<200	0	0
Yes	<200	0	0	204	>200	2	2
Yes	>200	2	2	344	<200	2	2
Yes	<200	0	0	44	<200	0	0
Yes	>200	2	2	445	>200	2	2
Yes	<200	0	0	135	<200	0	0
Yes	>200	2	2	279	<200	2	2
Yes	>200	2	2	879	>200	2	2
Yes	>200	2	2	904	>200	2	2
Yes	<200	0	0	3	<200	0	0
Yes	<200	0	0	76	<200	0	0
Yes	>200	2	2	236	<200	2	2
Yes	>200	2	2	431	<200	2	2
Yes	>200	2	2	572	>200	2	2
Yes	<200	0	0	15	<200	0	0
Yes	>200	2	2	648	>200	2	2
Yes	<200	0	1	10	<200	0	1
Yes	<200	0	0	143	<200	0	0
Yes	>200	2	2	926	>200	2	2
Yes	<200	0	0	3	<200	0	0
Yes	<200	0	0	89	<200	0	0
Yes	>200	2	2	321	>200	2	2
Yes	>200	2	2	948	>200	2	2
Yes	>200	2	2	719	>200	2	2
Yes	>200	2	2	296	>200	2	2
Yes	<200	0	0	118	>200	0	0
Yes	<200	0	0	19	<200	0	0
Yes	<200	0	0	49	<200	0	0
Yes	>200	2	2	251	>200	2	2
Yes	<200	0	0	219	>200	2	2
Yes	>200	2	2	148	<200	0	0
Yes	<200	0	0	79	<200	0	0
Yes	>200	2	2	482	>200	2	2
Yes	>200	2	2	779	>200	2	2
Yes	>200	2	2	400	>200	2	2
Yes	>200	2	2	668	>200	2	2
Yes	<200	0	0	76	>200	0	0
Yes	>200	2	2	468	>200	2	2
Yes	>200	2	2	867	>200	2	2
Yes	>200	2	2	727	>200	2	2
Yes	>200	2	2	623	>200	2	2
Yes	<200	0	0	302	>200	2	2
Yes	>200	2	2	484	>200	2	2
Yes	>200	2	2	327	>200	2	2
Yes	>200	2	2	513	>200	2	2
Yes	>200	2	2	480	>200	2	2
Yes	<200	0	0	320	<200	2	2
Yes	>200	2	2	430	>200	2	2
Yes	<200	0	0	229	<200	2	2
Yes	>200	2	2	215	<200	2	2
Yes	>200	2	2	332	<200	2	2
Yes	<200	0	0	365	>200	2	2
Yes	<200	0	0	129	<200	0	0
Yes	>200	2	2	693	>200	2	2
Yes	>200	2	2	432	>200	2	2
Yes	<200	0	0	246	>200	2	2
Yes	>200	2	2	667	>200	2	2
Yes	<200	0	0	481	<200	2	2
Yes	>200	2	2	368	>200	2	2
Yes	>200	2	2	817	>200	2	2
Yes	<200	0	0	50	<200	0	0
Yes	>200	2	2	294	>200	2	2
Yes	>200	2	2	658	>200	2	2
Yes	>200	2	2	242	>200	2	2
Yes	>200	2	2	283	<200	2	2
Yes	>200	2	2	502	>200	2	2
Yes	<200	1	0	12	<200	1	0
